# Supplementary material for: Combination drug screen identifies synergistic drug interaction of BCL-XL and class I histone deacetylase inhibitors in MYC-amplified medulloblastoma cells
Source: J Neurooncol. 2024 Jan 7;166(1):99–112. doi: 10.1007/s11060-023-04526-w (PMC10824805; doi:10.1007/s11060-023-04526-w)
Supplement: Supplementary file 2 — Supplementary file2 (XLSX 10 KB) [file 11060_2023_4526_MOESM2_ESM.xlsx]

## Sheet: Tabelle1
Suppl. Table 1: EC25 of entinostat
Cell line	MYC amplification	EC25 entinostat
HD-MB03	yes	392nM
D425	yes	371nM
MED8A	yes	469n
UW228-2	no	872nM
