# Supplementary material for: Combination drug screen identifies synergistic drug interaction of BCL-XL and class I histone deacetylase inhibitors in MYC-amplified medulloblastoma cells
Source: J Neurooncol. 2024 Jan 7;166(1):99–112. doi: 10.1007/s11060-023-04526-w (PMC10824805; doi:10.1007/s11060-023-04526-w)
Supplement: Supplementary file 3 — Supplementary file3 (XLSX 10 KB) [file 11060_2023_4526_MOESM3_ESM.xlsx]

## Sheet: Tabelle1
Supplemantary Table 2_drugs
inhibitor	company	ID
crizotinib	Hölzel Diagnostika	HY-50878-10mM
gemcitabine	Hölzel Diagnostika	HY-17026-10mM
cytarabine	Hölzel Diagnostika	HY-13605-10mM
topotecan	Hölzel Diagnostika	A10939-10mM-D
irinotecan	Hölzel Diagnostika	A10479-10mM-D
entinostat	Biomol GmbH	M4693-15A.25
navitoclax	Selleckchem	No.S1001
A-1331852	Selleckchem	No.S7801
A-1155463	Selleckchem	No.S7800
romidepsin	Sigma-Aldrich	SML1175-1MG
staurosporine	Biocat	T6680-2mg-TM
