# Supplementary material for: Combination drug screen identifies synergistic drug interaction of BCL-XL and class I histone deacetylase inhibitors in MYC-amplified medulloblastoma cells
Source: J Neurooncol. 2024 Jan 7;166(1):99–112. doi: 10.1007/s11060-023-04526-w (PMC10824805; doi:10.1007/s11060-023-04526-w)
Supplement: Supplementary file 4 — Supplementary file4 (XLSX 10 KB) [file 11060_2023_4526_MOESM4_ESM.xlsx]

## Sheet: Tabelle1
Supplemantary Table 2_Antibodies
Species	Target	Company	ID
rabbit	PARP	Cell Signaling Technology	9532S
rabbit	acH3	Abcam	ab4729
rabbit	H3	Cell Signaling Technology	4499S
mouse	actin	Sigma	A5441
donkey	rabbit-IgG	Life Technologies	31458
donkey	mouse-IgG	Dianova	115-035-003
rabbit	BCL-2	Cell Signaling Technology	4223
rabbit	BCL-W	Cell Signaling Technology	2724
rabbit	BCL-XL	Cell Signaling Technology	2764
rabbit	unspecific	Cell Signaling Technology	2729s
