# Supplementary material for: Combination drug screen identifies synergistic drug interaction of BCL-XL and class I histone deacetylase inhibitors in MYC-amplified medulloblastoma cells
Source: J Neurooncol. 2024 Jan 7;166(1):99–112. doi: 10.1007/s11060-023-04526-w (PMC10824805; doi:10.1007/s11060-023-04526-w)
Supplement: Supplementary file 5 — Supplementary file5 (XLSX 10 KB) [file 11060_2023_4526_MOESM5_ESM.xlsx]

## Sheet: Tabelle1
Supplemantary Table 3_siRNAs
target	name	company	ID
control	RISCfree	Dharmacon	D0012200120
control	ALLStars	Qiagen	SI03650318
BCL-XL	HS_BCL2L1_9	Qiagen	SI03068352
BCL-XL	HS_BCL2L1_10	Qiagen	SI03112018
